# Supplementary material for: Diagnostic and prognostic values of pyroptosis-related genes for the hepatocellular carcinoma
Source: BMC Bioinformatics. 2022 May 13;23:177. doi: 10.1186/s12859-022-04726-7 (PMC9101834; doi:10.1186/s12859-022-04726-7)
Supplement: Supplementary file 7 — Additional file 7. The pyroptosis related DEGs between the non-tumor and tumor samples in the TCGA cohort. [file 12859_2022_4726_MOESM7_ESM.xlsx]

## Sheet: Table S7
Table S7 The pyroptosis related DEGs between the non-tumor and tumor samples in the TCGA cohort
	baseMean	log2FoldChange	lfcSE	stat	pvalue	padj	change
IL1B	103.001	-2.083	0.222099	-9.37869	6.6797e-21	3.27305e-19	DOWN
GSDMC	9.90181	3.46036	0.414563	8.347	7.00205e-17	1.7155e-15	UP
BAK1	529.751	1.11068	0.140628	7.89801	2.83397e-15	4.62882e-14	UP
PLCG1	1133.68	0.991932	0.139542	7.1085	1.17315e-12	1.4371e-11	UP
BAX	1691.29	0.858488	0.12427	6.90828	4.90582e-12	4.80771e-11	UP
NLRC4	73.6568	-0.783759	0.120854	-6.48519	8.86191e-11	7.23722e-10	DOWN
GSDMD	6131.73	0.868757	0.143681	6.04643	1.48091e-09	1.03664e-08	UP
CHMP3	1157.63	0.563216	0.0970073	5.80591	6.40175e-09	3.92107e-08	UP
CASP8	757.513	0.506378	0.0914626	5.53644	3.08679e-08	1.68059e-07	UP
TP63	30.924	1.58752	0.29924	5.30519	1.12553e-07	5.51509e-07	UP
IL6	63.6093	-1.92047	0.378209	-5.0778	3.81831e-07	1.70088e-06	DOWN
CYCS	4767.04	0.688401	0.13619	5.0547	4.31068e-07	1.76019e-06	UP
NLRP3	75.3038	-0.933126	0.19018	-4.90653	9.26995e-07	3.49406e-06	DOWN
NLRP1	457.172	0.947632	0.202075	4.6895	2.7388e-06	9.58578e-06	UP
PYCARD	517.692	1.10549	0.240735	4.59213	4.38734e-06	1.4332e-05	UP
IL18	186.084	-0.831978	0.189558	-4.38904	1.13853e-05	3.48675e-05	DOWN
NOD1	161.107	0.424679	0.0987478	4.30064	1.70305e-05	4.9088e-05	UP
CHMP4C	388.398	0.59511	0.14288	4.16509	3.1123e-05	8.47239e-05	UP
CHMP6	1212.76	0.43611	0.109096	3.9975	6.40154e-05	0.000161315	UP
CHMP2A	5641.11	0.463606	0.116168	3.99083	6.58429e-05	0.000161315	UP
TNF	18.8226	-1.07104	0.278919	-3.83999	0.000123042	0.000287097	DOWN
IRF1	2713.55	-0.517368	0.150027	-3.44851	0.000563687	0.00125549	DOWN
TIRAP	307.784	0.364193	0.107056	3.4019	0.000669188	0.00142566	UP
CHMP4B	3812.31	0.304135	0.0930712	3.26777	0.00108399	0.00215034	UP
AIM2	22.2486	-0.913307	0.279781	-3.26436	0.00109711	0.00215034	DOWN
CASP3	868.342	0.287808	0.104371	2.75754	0.00582381	0.0109756	UP
CASP4	1732.31	-0.318654	0.118325	-2.69304	0.00708039	0.0128496	DOWN
CASP6	594.083	-0.229814	0.0913286	-2.51634	0.011858	0.0207516	DOWN
CASP1	462.747	-0.351282	0.143719	-2.44424	0.0145158	0.0245267	DOWN
GPX4	18202.3	0.319444	0.139034	2.2976	0.0215847	0.0352551	UP
NLRP7	2.46671	-0.82851	0.377541	-2.19449	0.0282003	0.0445746	DOWN
IRF2	1401.71	-0.230618	0.109836	-2.09966	0.0357591	0.0547561	NOT
NLRP2	23.022	-0.587719	0.283579	-2.0725	0.0382184	0.0567486	NOT
ELANE	4.07516	-0.780226	0.412088	-1.89335	0.0583112	0.0840368	NOT
CHMP2B	1418.01	-0.152368	0.081495	-1.86966	0.0615314	0.0861439	NOT
GSDMB	555.09	0.305237	0.191322	1.59541	0.11062	0.150567	NOT
CHMP4A	74.7627	0.248218	0.195454	1.26996	0.204099	0.270293	NOT
SCAF11	3051.51	-0.109967	0.100826	-1.09066	0.275424	0.355152	NOT
TP53	1299.49	0.108577	0.110992	0.978241	0.327955	0.412046	NOT
CHMP7	1283.58	-0.0777721	0.0838271	-0.927769	0.353528	0.424396	NOT
NLRP6	213.708	-0.270902	0.292953	-0.924728	0.355107	0.424396	NOT
CASP5	3.97686	-0.178908	0.326626	-0.547745	0.583867	0.662573	NOT
GZMB	80.8646	-0.129225	0.241066	-0.536056	0.59192	0.662573	NOT
NOD2	69.1433	0.105504	0.198443	0.531658	0.594963	0.662573	NOT
HMGB1	5681.07	-0.029066	0.086592	-0.335667	0.737122	0.787413	NOT
PRKACA	5619.14	-0.0400935	0.120434	-0.332908	0.739204	0.787413	NOT
IL1A	1.32592	-0.0813202	0.41988	-0.193675	0.84643	0.882449	NOT
GSDMA	11.4684	0.0524488	0.325924	0.160923	0.872154	0.890324	NOT
CASP9	603.092	-0.0044349	0.1342	-0.0330469	0.973637	0.973637	NOT
