# Supplementary material for: Diagnostic and prognostic values of pyroptosis-related genes for the hepatocellular carcinoma
Source: BMC Bioinformatics. 2022 May 13;23:177. doi: 10.1186/s12859-022-04726-7 (PMC9101834; doi:10.1186/s12859-022-04726-7)
Supplement: Supplementary file 8 — Additional file 8. The pyroptosis related DEGs between the non-tumor and tumor samples in the ICGC cohort. [file 12859_2022_4726_MOESM8_ESM.xlsx]

## Sheet: TableS8
Table S8 The pyroptosis related DEGs between the non-tumor and tumor samples in the ICGC cohort
	baseMean	log2FoldChange	lfcSE	stat	pvalue	padj	change
BAK1	78175.9	0.916399	0.0651875	14.0579	6.89e-45	3.31e-43	UP
GSDMD	464235	0.713936	0.059018	12.0969	1.1e-33	2.63e-32	UP
GSDMC	2193.32	3.73979	0.319022	11.7227	9.76e-32	1.56e-30	UP
BAX	134378	0.63247	0.0543531	11.6363	2.69e-31	3.23e-30	UP
CHMP4C	56518.9	0.78474	0.0726262	10.8052	3.25e-27	3.12e-26	UP
PLCG1	256068	0.618611	0.0615557	10.0496	9.22e-24	7.38e-23	UP
IL1B	28992.5	-1.34769	0.147348	-9.14628	5.89e-20	4.04e-19	DOWN
IL6	22798.2	-2.10473	0.239067	-8.80392	1.32e-18	7.93e-18	DOWN
NLRC4	14516.5	-0.600715	0.0684532	-8.77556	1.7e-18	9.07e-18	DOWN
TP63	4215.64	1.53678	0.176683	8.69795	3.38e-18	1.62e-17	UP
CASP4	272610	-0.602467	0.0797607	-7.55342	4.24e-14	1.85e-13	DOWN
CHMP2A	459696	0.338749	0.045871	7.38483	1.53e-13	6.11e-13	UP
CHMP6	99680.8	0.369645	0.0524506	7.04748	1.82e-12	6.73e-12	UP
TNF	7732.65	-0.889953	0.129859	-6.85325	7.22e-12	2.48e-11	DOWN
CHMP4B	360513	0.256059	0.0425836	6.01309	1.82e-09	5.82e-09	UP
TIRAP	43335.7	0.396337	0.0692421	5.72393	1.04e-08	3.12e-08	UP
CASP3	162756	0.24704	0.0451087	5.47656	4.34e-08	1.22e-07	UP
NLRP3	12031.8	-0.588083	0.109735	-5.35913	8.36e-08	2.23e-07	DOWN
IRF1	395745	-0.438216	0.0845381	-5.18365	2.18e-07	5.5e-07	DOWN
TP53	118364	0.295777	0.0620792	4.76451	1.89e-06	4.54e-06	UP
CASP1	62874.7	-0.420294	0.0935737	-4.49158	7.07e-06	1.62e-05	DOWN
SCAF11	561020	-0.23111	0.0523476	-4.4149	1.01e-05	2.2e-05	DOWN
AIM2	8502.72	-0.648751	0.149658	-4.33488	1.46e-05	3.04e-05	DOWN
CYCS	708185	0.249367	0.0577045	4.32145	1.55e-05	3.1e-05	UP
PYCARD	49775.6	0.442336	0.10718	4.12703	3.67e-05	7.06e-05	UP
GSDMB	338446	-0.397418	0.104246	-3.81231	0.000137676	0.00025417	DOWN
PRKACA	449453	-0.189259	0.0514868	-3.67588	0.000237027	0.000421382	DOWN
CHMP2B	199741	0.168477	0.0463431	3.63543	0.000277515	0.000475739	UP
IRF2	170425	-0.150743	0.0472378	-3.19115	0.00141707	0.00234549	DOWN
CASP8	106980	0.175646	0.0554433	3.16802	0.00153479	0.00245566	UP
GPX4	1.32628e+06	0.194766	0.064927	2.99977	0.00270182	0.00418346	UP
GSDMA	1491.69	0.751728	0.261513	2.87453	0.00404627	0.00606941	UP
IL18	60412.8	-0.346765	0.121691	-2.84955	0.00437814	0.0063682	DOWN
NOD2	24900.8	-0.242717	0.0926853	-2.61872	0.00882591	0.0124601	DOWN
NOD1	55408.6	0.161289	0.0626735	2.57347	0.0100683	0.013808	UP
NLRP2	6895.31	0.41571	0.19275	2.15674	0.0310263	0.0413684	UP
CASP6	69228.4	-0.0878476	0.0444103	-1.97809	0.0479184	0.0621644	NOT
CHMP7	135980	-0.0615798	0.0341698	-1.80217	0.0715189	0.0903397	NOT
CASP9	71197	-0.0950569	0.0627475	-1.51491	0.129795	0.159748	NOT
NLRP6	11576	-0.200778	0.161081	-1.24644	0.212602	0.255122	NOT
CASP5	1246.19	-0.190682	0.155656	-1.22502	0.220568	0.258226	NOT
NLRP1	145036	0.106339	0.0958588	1.10933	0.267287	0.305471	NOT
CHMP4A	152062	-0.0589331	0.0601014	-0.980561	0.326809	0.36048	NOT
NLRP7	441.204	-0.310297	0.318833	-0.973228	0.33044	0.36048	NOT
ELANE	476.62	-0.321295	0.355726	-0.903209	0.366415	0.390843	NOT
GZMB	13794	-0.0739281	0.137424	-0.537957	0.590607	0.616285	NOT
IL1A	596.265	0.0324263	0.30751	0.105448	0.91602	0.923154	NOT
HMGB1	1.37373e+06	0.00388343	0.040259	0.0964613	0.923154	0.923154	NOT
